# Supplementary material for: An evaluation of symptom domains in the 2 years before pregnancy as predictors of relapse in the perinatal period in women with severe mental illness
Source: Eur Psychiatry. 2021 Mar 19;64(1):e26. doi: 10.1192/j.eurpsy.2021.18 (PMC8082469; doi:10.1192/j.eurpsy.2021.18)
Supplement: Supplementary file 1 [file epasup.zip]

Archive with 2 entries (2 files):
- S0924933821000183sup002.docx
- S0924933821000183sup001.docx
